# Supplementary material for: Meta-analysis of Liver and Heart Transcriptomic Data for Functional Annotation Transfer in Mammalian Orthologs
Source: Comput Struct Biotechnol J. 2017 Aug 26;15:425–32. doi: 10.1016/j.csbj.2017.08.002 (PMC5691612; doi:10.1016/j.csbj.2017.08.002)
Supplement: Supplementary Table 1 — GEO series of experiment used in this analysis. [file mmc1.xlsx]

## Sheet: supplementary_table_1
Liver data						Heart data
Mouse			Rat			Mouse			Rat
Series ID	number of experiments		Series ID	number of experiments		Series ID	number of experiments		Series ID	number of experiments
GSE50789	96		GSE13270	101		GSE1479	36		GSE57822	433
GSE9630	59		GSE59495	90		GSE3530	36		GSE57800	429
GSE55756	47		GSE24104	47		GSE7487	24		GSE19290	82
GSE63027	39		GSE5509	40		GSE5500	21		GSE6104	45
GSE51885	27		GSE23748	30		GSE7605	18		GSE7999	30
GSE38067	24		GSE27625	30		GSE3440	15		GSE11851	20
GSE6297	24		GSE32156	30		GSE7781	12		GSE6718	20
GSE61494	23		GSE42693	20		GSE8322	12		GSE7640	20
GSE29572	21		GSE66371	20		GSE6398	9		GSE24110	19
GSE20562	20		GSE66316	18		GSE8199	9		GSE4286	14
GSE26695	20		GSE9121	18		GSE3181	6		GSE5606	14
GSE37546	20		GSE56166	17		GSE5841	6		GSE30308	13
GSE3889	20		GSE44962	16		GSE6397	6		GSE19210	12
GSE24031	18		GSE28058	15		GSE6399	6		GSE2690	12
GSE36838	18		GSE41420	15		GSE7196	6		GSE3866	10
GSE38141	18		GSE30532	12		GSE7333	6		GSE15074	9
GSE53834	18		GSE73500	12		GSE8000	6		GSE12260	8
GSE56162	18		GSE21075	10		GSE9124	6		GSE30851	8
GSE62805	18		GSE30533	10		GSE6770	4		GSE25752	4
GSE9441	18		GSE3512	10		GSE7407	4
GSE11684	16		GSE14712	9
GSE55746	16		GSE16899	8
GSE53131	15		GSE21417	8
GSE20513	12		GSE26363	8
GSE32095	12		GSE7623	8
GSE35961	12		GSE23740	6
GSE43581	12		GSE64970	6
GSE56321	12		GSE75079	6
GSE56520	12
GSE58086	12
GSE11899	10
GSE18926	10
GSE39375	10
GSE67227	10
GSE57817	9
GSE59930	9
GSE10895	8
GSE13064	8
GSE15891	8
GSE3843	8
GSE40261	8
GSE44539	8
GSE67792	8
GSE27713	7
GSE11287	6
GSE12693	6
GSE13333	6
GSE13583	6
GSE18745	6
GSE24461	6
GSE31752	6
GSE51108	6
GSE55002	6
GSE57425	6
GSE5959	6
GSE6210	6
GSE6903	6
GSE7699	6
GSE8969	6
GSE26986	4
GSE33044	4
GSE36836	4
