# Supplementary material for: Meta-analysis of Liver and Heart Transcriptomic Data for Functional Annotation Transfer in Mammalian Orthologs
Source: Comput Struct Biotechnol J. 2017 Aug 26;15:425–32. doi: 10.1016/j.csbj.2017.08.002 (PMC5691612; doi:10.1016/j.csbj.2017.08.002)
Supplement: Supplementary Table 2 — Gene list enrichment analysis of probe cluster, using the full set of probes as a background, identifies ontologies and pathway involved in liver metabolism. FE: fold enrichment. BP: biological process. [file mmc2.xlsx]

## Sheet: Sheet1
Species	Cluster	Category	Term	Gene	FE	P-value
Mouse	1	GO slim BP
			chromatin organization (GO:0006325)	32	2.69	0.000191
			transcription, DNA-dependent (GO:0006351)	30	2.49	0.00191
			regulation of gene expression, epigenetic (GO:0040029)	11	5.16	0.00345
Mouse	2	Reactome
			Fatty acid, triacylglycerol, and ketone body metabolism (R-MMU-535734)	20	2.94	0.04
			Cell Cycle, Mitotic (R-MMU-69278)	49	2.25	0.000353
			Cell Cycle (R-MMU-1640170)	56	2.02	0.00133
			Metabolism of lipids and lipoproteins (R-MMU-556833)	87	2.66	6.66e-13
			Metabolism (R-MMU-1430728)	162	1.86	2.15e-11
			Apoptosis (R-MMU-109581)	18	3.85	0.00285
			Programmed Cell Death (R-MMU-5357801)	18	3.72	0.00469
			Lipid digestion, mobilization, and transport (R-MMU-73923)	18	3.67	0.0055
			Regulation of cholesterol biosynthesis by SREBP (SREBF) (R-MMU-1655829)	13	7.52	5.49e-05
			Cholesterol biosynthesis (R-MMU-191273)	11	8.3	0.000231
			Activation of gene expression by SREBF (SREBP) (R-MMU-2426168)	11	7.95	0.000351
Mouse	3	GO slim BP
			macrophage activation (GO:0042116)	12	3.65	0.0372
Mouse	4	GO slim BP
			fatty acid metabolic process (GO:0006631)	5	12.65	0.0122
		Reactome
			Synthesis of (16-20)-hydroxyeicosatetraenoic acids (HETE) (R-MMU-2142816)	5	72.72	1.52e-05
			Arachidonic acid metabolism (R-MMU-2142753)	5	19.39	0.00972
			Cytochrome P450 - arranged by substrate type (R-MMU-211897)	7	23.61	3.32e-05
			Metabolism of lipids and lipoproteins (R-MMU-556833)	10	4.1	0.216
			Metabolism (R-MMU-1430728)	25	3.84	1.73e-06
			Phase 1 - Functionalization of compounds (R-MMU-211945)	11	25.34	1.1e-09
			Biological oxidations (R-MMU-211859)	14	20.23	1.28e-11
Mouse	5	GO slim BP
			respiratory electron transport chain (GO:0022904)	129	25.12	0.0505
			fatty acid metabolic process (GO:0006631)	92	23.49	0.77
Mouse	6	GO slim BP
			respiratory electron transport chain (GO:0022904)	5	58.62	2.63e-06
			fatty acid metabolic process (GO:0006631)	5	82.2	4.91e-07
			steroid metabolic process (GO:0008202)	5	90.03	3.12e-07
		Reactome
			Fatty acids (R-MMU-211935)
			Synthesis of (16-20)-hydroxyeicosatetraenoic acids (HETE) (R-MMU-2142816)	3	> 100	8.71e-05
			Cytochrome P450 - arranged by substrate type (R-MMU-211897)	3	> 100	0.000206
			Phase 1 - Functionalization of compounds (R-MMU-211945)	6	> 100	2.72e-09
			Arachidonic acid metabolism (R-MMU-2142753)	7	> 100	1.02e-10
			Biological oxidations (R-MMU-211859)	3	75.62	0.0107
			Metabolism (R-MMU-1430728)	7	65.76	2.64e-09
Rat	1	Reactome
			Erythrocytes take up carbon dioxide and release oxygen (R-RNO-1237044)	8	31.03	7.69e-05
			Erythrocytes take up oxygen and release carbon dioxide (R-RNO-1247673)	8	31.03	7.69e-05
			O2/CO2 exchange in erythrocytes (R-RNO-1480926)	8	31.03	7.69e-05
			Scavenging of heme from plasma (R-RNO-2168880)	11	18.81	0.0113
			Cholesterol biosynthesis (R-RNO-191273)	15	16.55	0.0029
			Endosomal/Vacuolar pathway (R-RNO-1236977)	14	11.82	0.542
Rat	4	GO slim BP
			proteolysis (GO:0006508)	6	11.66	0.00159
		Reactome
			Striated Muscle Contraction (R-RNO-390522)	4	> 100	2.74e-05
			Smooth Muscle Contraction (R-RNO-445355)	3	79.61	0.00949
			Muscle contraction (R-RNO-397014)	5	32.81	0.000416
