# Supplementary material for: Meta-analysis of Liver and Heart Transcriptomic Data for Functional Annotation Transfer in Mammalian Orthologs
Source: Comput Struct Biotechnol J. 2017 Aug 26;15:425–32. doi: 10.1016/j.csbj.2017.08.002 (PMC5691612; doi:10.1016/j.csbj.2017.08.002)
Supplement: Supplementary Table 3 — SCHype clusters can help identify functionally equivalent orthologs in complex homology families from liver transcriptomic data. homology_group: Homologen homology group id. tax_ID: taxonomic id. gene_ID: entrez gene id. SCHype_cluster_XX columns: are the genes found in the XXSCHype cluster (build using a correlation threshold of 0.5) HT_SCHype_cluster_XX: are the genes found in the XX high threshold SCHype cluster (build using a correlation threshold of 0.75) [file mmc3.xlsx]

## Sheet: Sheet1
homology_group	tax_ID	species	gene_ID	gene_symbol	protein_ID	protein_acc	SCHype_cluster_69
137229	10090	mouse	11737	Anp32a	40254600	NP_033802.2	TRUE
137229	10116	rat	25379	Anp32a	6978499	NP_037035.1	TRUE
137229	10116	rat	100909983	LOC100909983	392346424	XP_003749541.1	FALSE
homology_group	tax_ID	species	gene_ID	gene_symbol	protein_ID	protein_acc	SCHype_cluster_7	SCHype_cluster_30
68982	10090	mouse	268697	Ccnb1	28195398	NP_758505.2	TRUE	TRUE
68982	10090	mouse	434175	Gm5593	51762951	XP_485921.1	FALSE	FALSE
68982	10116	rat	25203	Ccnb1	25282457	NP_741988.1	TRUE	TRUE
homology_group	tax_ID	species	gene_ID	gene_symbol	protein_ID	protein_acc	SCHype_cluster_2	SCHype_cluster_118	HT_SCHype_cluster_2	HT_SCHype_cluster_14
10699	10090	mouse	70445	Cd248	16923944	NP_473383.1	TRUE	TRUE	TRUE	TRUE
10699	10116	rat	293669	Cd248	157821557	NP_001099795.1	TRUE	TRUE	TRUE	TRUE
10699	10116	rat	100911932	LOC100911932	392344830	XP_003749088.1	FALSE	FALSE	FALSE	FALSE
10699	10116	rat	100911882	LOC100911882	392344828	XP_003749087.1	FALSE	FALSE	FALSE	FALSE
homology_group	tax_ID	species	gene_ID	gene_symbol	protein_ID	protein_acc	SCHype_cluster_9	SCHype_cluster_12	SCHype_cluster_45	HT_SCHype_cluster_3
128630	10090	mouse	26365	Ceacam1	85719299	NP_001034274.1	TRUE	FALSE	FALSE	TRUE
128630	10090	mouse	26367	Ceacam2	164565419	NP_001106839.1	TRUE	TRUE	TRUE	TRUE
128630	10116	rat	81613	Ceacam1	76496477	NP_001029032.1	TRUE	TRUE	TRUE	TRUE
homology_group	tax_ID	species	gene_ID	gene_symbol	protein_ID	protein_acc	SCHype_cluster_102
117948	10090	mouse	13097	Cyp2c38	153791835	NP_034132.2	TRUE
117948	10090	mouse	13095	Cyp2c29	116268125	NP_031841.3	FALSE
117948	10090	mouse	13098	Cyp2c39	242332605	NP_034133.2	FALSE
117948	10116	rat	29298	Cyp2c7	8393233	NP_058854.1	TRUE
homology_group	tax_ID	species	gene_ID	gene_symbol	protein_ID	protein_acc	SCHype_cluster_5
11456	10090	mouse	170439	Elovl6	18496985	NP_569717.1	TRUE
11456	10116	rat	171402	Elovl6	25742686	NP_599210.1	TRUE
11456	10116	rat	102549542	LOC102549542	564338785	XP_006233363.1	TRUE
homology_group	tax_ID	species	gene_ID	gene_symbol	protein_ID	protein_acc	SCHype_cluster_33
104115	10090	mouse	100043456	Gm10681	393794757	NP_001257358.1	FALSE
104115	10090	mouse	15496	Hsd3b5	113680667	NP_032321.2	TRUE
104115	10090	mouse	15495	Hsd3b4	6680291	NP_032320.1	FALSE
104115	10090	mouse	100043461	Gm4450	309268003	XP_001480548.2	FALSE
104115	10116	rat	24470	Hsd3b5	6981050	NP_036716.1	TRUE
104115	10116	rat	100911116	LOC100911116	392345931	XP_003749408.1	TRUE
homology_group	tax_ID	species	gene_ID	gene_symbol	protein_ID	protein_acc	SCHype_cluster_11	SCHype_cluster_18	SCHype_cluster_59	SCHype_cluster_64	HT_SCHype_cluster_5
128352	10090	mouse	14972	H2-K1	133922588	NP_001001892.2	TRUE	FALSE	FALSE	FALSE	TRUE
128352	10090	mouse	14964	H2-D1	133778955	NP_034510.3	TRUE	FALSE	TRUE	FALSE	TRUE
128352	10090	mouse	667977	Gm8909	326320033	NP_001074501.2	FALSE	FALSE	FALSE	FALSE	FALSE
128352	10090	mouse	14963	H2-Bl	294997253	NP_032225.2	FALSE	FALSE	FALSE	FALSE	FALSE
128352	10090	mouse	69717	Gm10499	569002458	XP_006525296.1	FALSE	FALSE	FALSE	FALSE	FALSE
128352	10090	mouse	15015	H2-Q4	219521935	NP_001137161.1	TRUE	FALSE	FALSE	FALSE	FALSE
128352	10090	mouse	110557	H2-Q6	46559400	NP_997531.1	TRUE	TRUE	FALSE	TRUE	TRUE
128352	10090	mouse	15018	H2-Q7	310616733	NP_034524.3	TRUE	TRUE	FALSE	FALSE	TRUE
128352	10090	mouse	15007	H2-Q10	6754132	NP_034521.1	FALSE	FALSE	FALSE	FALSE	FALSE
128352	10090	mouse	15006	H2-Q1	160333390	NP_034520.2	FALSE	FALSE	FALSE	FALSE	FALSE
128352	10090	mouse	15013	H2-Q2	72535146	NP_034522.2	FALSE	FALSE	FALSE	FALSE	FALSE
128352	10116	rat	414790	RT1-CE13	57012416	NP_001008836.1	FALSE	FALSE	FALSE	FALSE	FALSE
128352	10116	rat	24973	RT1-A1	57012424	NP_001008827.1	FALSE	TRUE	FALSE	TRUE	FALSE
128352	10116	rat	368153	RT1-CE7	57012400	NP_001008845.1	FALSE	FALSE	FALSE	FALSE	FALSE
128352	10116	rat	309603	RT1-CE1	57012398	NP_001008832.1	FALSE	FALSE	FALSE	FALSE	FALSE
128352	10116	rat	414792	RT1-CE10	57012420	NP_001008833.1	FALSE	FALSE	FALSE	FALSE	FALSE
128352	10116	rat	414779	RT1-CE2	57012402	NP_001008840.1	FALSE	FALSE	FALSE	FALSE	FALSE
128352	10116	rat	309607	RT1-CE5	57114336	NP_001008843.1	TRUE	FALSE	TRUE	FALSE	TRUE
128352	10116	rat	24974	RT1-A2	57012342	NP_001008829.1	FALSE	FALSE	FALSE	FALSE	FALSE
128352	10116	rat	414783	RT1-CE4	57012404	NP_001008842.1	TRUE	FALSE	TRUE	FALSE	TRUE
128352	10116	rat	414819	RT1-CE16	57012426	NP_001008839.1	FALSE	TRUE	FALSE	TRUE	FALSE
128352	10116	rat	414793	RT1-CE3	57012422	NP_001008841.1	FALSE	FALSE	FALSE	FALSE	FALSE
128352	10116	rat	100364500	LOC100364500	564396563	XP_006255953.1	FALSE	TRUE	FALSE	TRUE	FALSE
homology_group	tax_ID	species	gene_ID	gene_symbol	protein_ID	protein_acc	SCHype_cluster_15	SCHype_cluster_114
115929	10090	mouse	15951	Ifi204	118130979	NP_032355.2	TRUE	FALSE
115929	10090	mouse	545384	BC094916	160333317	NP_001019892.2	FALSE	FALSE
115929	10090	mouse	236312	Pyhin1	27923921	NP_778191.1	FALSE	FALSE
115929	10090	mouse	15950	Ifi203	116325981	NP_001038946.1	TRUE	FALSE
115929	10090	mouse	100504287	Gm16340	568911444	XP_006497144.1	TRUE	FALSE
115929	10090	mouse	100040462	Mndal	283046753	NP_001164324.1	TRUE	TRUE
115929	10090	mouse	226695	Ifi205	31982556	NP_766236.2	TRUE	FALSE
115929	10090	mouse	381308	Mnda	84781795	NP_001028622.1	TRUE	FALSE
115929	10090	mouse	226691	AI607873	325995159	NP_001191839.1	TRUE	FALSE
115929	10090	mouse	102639543	LOC102639543	568911440	XP_006497142.1	FALSE	FALSE
115929	10090	mouse	100033459	Pydc3	242397472	NP_001156410.1	FALSE	FALSE
115929	10090	mouse	623121	Pydc4	293629249	NP_001170820.1	FALSE	FALSE
115929	10116	rat	304988	Mnda	58865634	NP_001012029.1	TRUE	TRUE
homology_group	tax_ID	species	gene_ID	gene_symbol	protein_ID	protein_acc	SCHype_cluster_2	HT_SCHype_cluster_2
137425	10090	mouse	94060	Lce3c	15042955	NP_149410.1	TRUE	TRUE
137425	10116	rat	100361951	LOC100361951	564337555	XP_006232871.1	TRUE	TRUE
137425	10116	rat	100361859	Lce3d	293357397	XP_002729118.1	FALSE	FALSE
137425	10116	rat	100911982	LOC100911982	564337553	XP_006232870.1	TRUE	TRUE
homology_group	tax_ID	species	gene_ID	gene_symbol	protein_ID	protein_acc	SCHype_cluster_1
3938	10090	mouse	53412	Ppp1r3c	33468957	NP_058550.1	TRUE
3938	10116	rat	309513	Ppp1r3c	58865716	NP_001012072.1	TRUE
3938	10116	rat	100910671	LOC100910671	564333557	XP_006231374.1	FALSE
homology_group	tax_ID	species	gene_ID	gene_symbol	protein_ID	protein_acc	SCHype_cluster_2	HT_SCHype_cluster_2
14108	10090	mouse	276952	Rasl10b	83523750	NP_001013404.1	TRUE	TRUE
14108	10116	rat	100912246	LOC100912246	564373526	XP_006247079.1	FALSE	FALSE
14108	10116	rat	303382	Rasl10b	300793643	NP_001178577.1	TRUE	TRUE
homology_group	tax_ID	species	gene_ID	gene_symbol	protein_ID	protein_acc	SCHype_cluster_17
129514	10090	mouse	107605	Rdh1	165377241	NP_536684.2	FALSE
129514	10090	mouse	19683	Rdh16	6677697	NP_033066.1	FALSE
129514	10090	mouse	103142	Rdh9	23680945	NP_694773.1	TRUE
129514	10090	mouse	216454	BC089597	226510520	NP_663399.2	FALSE
129514	10090	mouse	216453	Rdh19	117320520	NP_671755.2	FALSE
129514	10116	rat	100365958	LOC100365958	564359727	XP_006241574.1	TRUE
129514	10116	rat	299511	Rdh16	40363270	NP_954678.1	TRUE
homology_group	tax_ID	species	gene_ID	gene_symbol	protein_ID	protein_acc	SCHype_cluster_35
20277	10090	mouse	20135	Rrm2	7106399	NP_033130.1	TRUE
20277	10116	rat	362720	Rrm2	71043760	NP_001020911.1	TRUE
20277	10116	rat	100359539	LOC100359539	564395146	XP_006255398.1	TRUE
homology_group	tax_ID	species	gene_ID	gene_symbol	protein_ID	protein_acc	SCHype_cluster_17	SCHype_cluster_33	SCHype_cluster_77
77136	10090	mouse	434674	Slc22a28	268837834	NP_001013842.2	FALSE	FALSE	FALSE
77136	10090	mouse	171405	Slc22a27	19527422	NP_599017.1	TRUE	FALSE	TRUE
77136	10090	mouse	236293	Slc22a29	27370150	NP_766364.1	TRUE	FALSE	FALSE
77136	10090	mouse	319800	Slc22a30	28892857	NP_795976.1	TRUE	TRUE	TRUE
77136	10116	rat	171398	Ust5r	19705489	NP_599207.1	TRUE	TRUE	FALSE
77136	10116	rat	171397	UST4r	19705487	NP_599206.1	TRUE	FALSE	TRUE
homology_group	tax_ID	species	gene_ID	gene_symbol	protein_ID	protein_acc	SCHype_cluster_109
88487	10090	mouse	230125	Slc25a51	294610683	NP_001009949.3	TRUE
88487	10116	rat	305365	Slc25a52	34877540	XP_223434.2	TRUE
88487	10116	rat	313241	Mcart1	67078454	NP_001019956.1	FALSE
88487	10116	rat	100909697	LOC100909697	564351018	XP_006238211.1	FALSE
88487	10116	rat	305350	RGD1565119	392353143	XP_003751411.1	TRUE
88487	10116	rat	100910864	LOC100910864	392353121	XP_003751409.1	TRUE
homology_group	tax_ID	species	gene_ID	gene_symbol	protein_ID	protein_acc	SCHype_cluster_1	SCHype_cluster_119
55991	10090	mouse	56334	Tmed2	9790015	NP_062744.1	TRUE	TRUE
55991	10090	mouse	100862175	Gm21540	407263560	XP_003945495.1	TRUE	TRUE
55991	10116	rat	65165	Tmed2	13929014	NP_113910.1	TRUE	TRUE
homology_group	tax_ID	species	gene_ID	gene_symbol	protein_ID	protein_acc	SCHype_cluster_10	SCHype_cluster_43	SCHype_cluster_81
11890	10090	mouse	74493	Tnks2	254750660	NP_001157107.1	TRUE	TRUE	TRUE
11890	10116	rat	100910717	LOC100910717	392345041	XP_003749144.1	TRUE	TRUE	TRUE
11890	10116	rat	309512	Tnks2	164518910	NP_001101077.2	TRUE	TRUE	TRUE
