# Supplementary material for: Meta-analysis of Liver and Heart Transcriptomic Data for Functional Annotation Transfer in Mammalian Orthologs
Source: Comput Struct Biotechnol J. 2017 Aug 26;15:425–32. doi: 10.1016/j.csbj.2017.08.002 (PMC5691612; doi:10.1016/j.csbj.2017.08.002)
Supplement: Supplementary Table 4 — Gene list enrichment analysis of heart variable probes, using the full set of probes as a background, identifies ontologies and pathway involved in heart metabolism. FE: fold enrichment. BP: biological process [file mmc4.xlsx]

## Sheet: Sheet1
Species	Category	Term	Gene	FE	P-value
Mouse	GO slim BP
		muscle contraction (GO:0006936)	66	2.05	2.48e-05
Mouse	Reactome
		Molecules associated with elastic fibres (R-MMU-2129379)	21	2.95	0.0268
		Elastic fibre formation (R-MMU-1566948)	23	2.9	0.0138
		Non-integrin membrane-ECM interactions (R-MMU-3000171)	27	2.69	0.00955
		Chromosome Maintenance (R-MMU-73886)	31	2.55	0.00593
		Integrin cell surface interactions (R-MMU-216083)	41	2.47	0.000454
		Mitotic Prometaphase (R-MMU-68877)	61	2.36	3.69e-06
		Resolution of Sister Chromatid Cohesion (R-MMU-2500257)	55	2.34	2.74e-05
		Muscle contraction (R-MMU-397014)	81	2.27	5.74e-08
		Cardiac conduction (R-MMU-5576891)	48	2.11	0.0034
		RHO GTPases Activate Formins (R-MMU-5663220)	55	2.1	0.000756
		Platelet degranulation (R-MMU-114608)	60	2.05	0.000573
Rat	GO slim BP
		response to biotic stimulus (GO:0009607)	7	6.35	0.0337
		cell adhesion (GO:0007155)	18	3.19	0.00491
		biological adhesion (GO:0022610)	18	3.19	0.00491
		immune system process (GO:0002376)	20	2.72	0.0155
		death (GO:0016265)	18	2.67	0.0455
		cell death (GO:0008219)	18	2.67	0.0455
Rat	Reactome
		Erythrocytes take up carbon dioxide and release oxygen (R-RNO-1237044)	5	24.95	0.00294
		Erythrocytes take up oxygen and release carbon dioxide (R-RNO-1247673)	5	24.95	0.00294
		O2/CO2 exchange in erythrocytes (R-RNO-1480926)	5	24.95	0.00294
		Integrin cell surface interactions (R-RNO-216083)	11	8.23	0.000208
		Extracellular matrix organization (R-RNO-1474244)	20	5.03	8.3e-06
		Immune System (R-RNO-168256)	41	2.04	0.0177
