# Supplementary material for: Meta-analysis of Liver and Heart Transcriptomic Data for Functional Annotation Transfer in Mammalian Orthologs
Source: Comput Struct Biotechnol J. 2017 Aug 26;15:425–32. doi: 10.1016/j.csbj.2017.08.002 (PMC5691612; doi:10.1016/j.csbj.2017.08.002)
Supplement: Supplementary Table 5 — SCHype clusters can help identify functionally equivalent orthologs in complex homology families from heart transcriptomic data. Homology group: Homologen homology group id. tax_ID: taxonomic id. gene_ID: entrez gene id. SCHype_cluster_XX columns: are the genes found in the XX SCHype cluster (build using a correlation threshold of 0.5) HT_SCHype_cluster_XX: are the genes found in the XX high threshold SCHype cluster (build using a correlation threshold of 0.75) [file mmc5.xlsx]

## Sheet: Sheet1
homology_group	tax_ID	species	gene_ID	gene_symbol	protein_ID	protein_acc	SCHype_cluster_8
36030	10090	mouse	625018	C4a	126215532	NP_035543.2	FALSE
36030	10090	mouse	12268	C4b	157951698	NP_033910.2	TRUE
36030	10116	rat	24233	C4a	158186621	NP_113692.2	TRUE
36030	10116	rat	406161	C4b	50657362	NP_001002805.1	TRUE
homology_group	tax_ID	species	gene_ID	gene_symbol	protein_ID	protein_acc	SCHype_cluster_24
47936	10090	mouse	14131	Fcgr3	190570188	NP_034318.2	TRUE
47936	10116	rat	100911825	LOC100911825	564381872	XP_006250371.1	TRUE
47936	10116	rat	498276	LOC498276	209862917	NP_001129464.1	TRUE
47936	10116	rat	116591	Fcgr2a	31542804	NP_446295.2	TRUE
47936	10116	rat	100912098	LOC100912098	392352844	XP_003751323.1	FALSE
47936	10116	rat	100912061	LOC100912061	392352842	XP_003751322.1	FALSE
homology_group	tax_ID	species	gene_ID	gene_symbol	protein_ID	protein_acc	SCHype_cluster_7	SCHype_cluster_12	SCHype_cluster_27	SCHype_cluster_41	SCHype_cluster_80
128352	10090	mouse	14972	H2-K1	133922588	NP_001001892.2	TRUE	TRUE	TRUE	TRUE	TRUE
128352	10090	mouse	14964	H2-D1	133778955	NP_034510.3	TRUE	TRUE	TRUE	TRUE	FALSE
128352	10090	mouse	667977	Gm8909	326320033	NP_001074501.2	FALSE	FALSE	FALSE	FALSE	FALSE
128352	10090	mouse	14963	H2-Bl	294997253	NP_032225.2	FALSE	FALSE	FALSE	FALSE	FALSE
128352	10090	mouse	69717	Gm10499	569002458	XP_006525296.1	FALSE	FALSE	FALSE	FALSE	FALSE
128352	10090	mouse	15015	H2-Q4	219521935	NP_001137161.1	FALSE	FALSE	FALSE	FALSE	FALSE
128352	10090	mouse	110557	H2-Q6	46559400	NP_997531.1	TRUE	TRUE	TRUE	FALSE	FALSE
128352	10090	mouse	15018	H2-Q7	310616733	NP_034524.3	TRUE	TRUE	FALSE	FALSE	FALSE
128352	10090	mouse	15007	H2-Q10	6754132	NP_034521.1	FALSE	FALSE	FALSE	FALSE	FALSE
128352	10090	mouse	15006	H2-Q1	160333390	NP_034520.2	FALSE	FALSE	FALSE	FALSE	FALSE
128352	10090	mouse	15013	H2-Q2	72535146	NP_034522.2	FALSE	FALSE	FALSE	FALSE	FALSE
128352	10116	rat	414790	RT1-CE13	57012416	NP_001008836.1	FALSE	FALSE	FALSE	FALSE	FALSE
128352	10116	rat	24973	RT1-A1	57012424	NP_001008827.1	FALSE	FALSE	FALSE	FALSE	FALSE
128352	10116	rat	368153	RT1-CE7	57012400	NP_001008845.1	FALSE	FALSE	FALSE	FALSE	FALSE
128352	10116	rat	309603	RT1-CE1	57012398	NP_001008832.1	FALSE	FALSE	FALSE	FALSE	FALSE
128352	10116	rat	414792	RT1-CE10	57012420	NP_001008833.1	FALSE	TRUE	TRUE	TRUE	TRUE
128352	10116	rat	414779	RT1-CE2	57012402	NP_001008840.1	FALSE	FALSE	FALSE	FALSE	FALSE
128352	10116	rat	309607	RT1-CE5	57114336	NP_001008843.1	FALSE	FALSE	FALSE	FALSE	FALSE
128352	10116	rat	24974	RT1-A2	57012342	NP_001008829.1	TRUE	FALSE	FALSE	FALSE	TRUE
128352	10116	rat	414783	RT1-CE4	57012404	NP_001008842.1	FALSE	FALSE	FALSE	FALSE	FALSE
128352	10116	rat	414819	RT1-CE16	57012426	NP_001008839.1	FALSE	FALSE	FALSE	FALSE	FALSE
128352	10116	rat	414793	RT1-CE3	57012422	NP_001008841.1	FALSE	FALSE	FALSE	FALSE	FALSE
128352	10116	rat	100364500	LOC100364500	564396563	XP_006255953.1	FALSE	FALSE	FALSE	FALSE	FALSE
homology_group	tax_ID	species	gene_ID	gene_symbol	protein_ID	protein_acc	SCHype_cluster_19	SCHype_cluster_120	HT_SCHype_cluster_4
469	10090	mouse	110257	Hba-a2	145301549	NP_001077424.1	TRUE	TRUE	TRUE
469	10090	mouse	15122	Hba-a1	145301578	NP_032244.2	TRUE	TRUE	TRUE
469	10116	rat	287167	LOC287167	62078447	NP_001013875.1	TRUE	TRUE	TRUE
homology_group	tax_ID	species	gene_ID	gene_symbol	protein_ID	protein_acc	SCHype_cluster_19	HT_SCHype_cluster_4
68066	10090	mouse	100503605	Hbb-bs	319402143	NP_001188320.1	TRUE	TRUE
68066	10090	mouse	101488143	Hbb-bt	31982300	NP_032246.2	TRUE	TRUE
68066	10116	rat	100134871	LOC100134871	164448680	NP_001106694.1	TRUE	TRUE
68066	10116	rat	689064	LOC689064	164448687	NP_001104739.1	TRUE	TRUE
68066	10116	rat	24440	Hbb	17985949	NP_150237.1	TRUE	TRUE
68066	10116	rat	361619	Hbb-b1	40445397	NP_942071.1	TRUE	TRUE
homology_group	tax_ID	species	gene_ID	gene_symbol	protein_ID	protein_acc	SCHype_cluster_24	SCHype_cluster_34
74294	10090	mouse	193740	Hspa1a	124339829	NP_034609.2	TRUE	TRUE
74294	10116	rat	24472	Hspa1a	260064045	NP_114177.2	TRUE	TRUE
74294	10116	rat	294254	Hspa1b	47059179	NP_997669.1	TRUE	TRUE
homology_group	tax_ID	species	gene_ID	gene_symbol	protein_ID	protein_acc	SCHype_cluster_12	SCHype_cluster_19
1189	10090	mouse	667370	I830012O16Rik	146260276	NP_001005858.2	FALSE	FALSE
1189	10090	mouse	15959	Ifit3	6754288	NP_034631.1	TRUE	TRUE
1189	10116	rat	309526	Ifit3	56090427	NP_001007695.1	TRUE	TRUE
homology_group	tax_ID	species	gene_ID	gene_symbol	protein_ID	protein_acc	SCHype_cluster_17	SCHype_cluster_24	SCHype_cluster_43	SCHype_cluster_59	SCHype_cluster_72	SCHype_cluster_90	HT_SCHype_cluster_12
128306	10090	mouse	69774	Ms4a6b	31982630	NP_081485.2	TRUE	TRUE	TRUE	TRUE	TRUE	TRUE	TRUE
128306	10116	rat	293749	Ms4a6bl	55741532	NP_001006976.1	TRUE	TRUE	TRUE	TRUE	TRUE	TRUE	TRUE
128306	10116	rat	293750	Ms4a6b	293356433	XP_215145.5	TRUE	TRUE	TRUE	TRUE	TRUE	TRUE	TRUE
128306	10116	rat	100912573	LOC100912573	564333025	XP_006231171.1	TRUE	TRUE	TRUE	TRUE	TRUE	TRUE	TRUE
homology_group	tax_ID	species	gene_ID	gene_symbol	protein_ID	protein_acc	SCHype_cluster_24	SCHype_cluster_41
4942	10090	mouse	58916	Myot	84781791	NP_001028793.1	TRUE	TRUE
4942	10116	rat	100912306	LOC100912306	564367781	XP_006244741.1	TRUE	TRUE
4942	10116	rat	291605	Myot	157817739	NP_001099618.1	TRUE	TRUE
4942	10116	rat	100909761	LOC100909761	564394205	XP_006255053.1	TRUE	TRUE
homology_group	tax_ID	species	gene_ID	gene_symbol	protein_ID	protein_acc	SCHype_cluster_8
8542	10090	mouse	18295	Ogn	6679166	NP_032786.1	TRUE
8542	10116	rat	100910855	LOC100910855	564390727	XP_006253758.1	FALSE
8542	10116	rat	291015	Ogn	157824206	NP_001099573.1	TRUE
homology_group	tax_ID	species	gene_ID	gene_symbol	protein_ID	protein_acc	SCHype_cluster_23
3938	10090	mouse	53412	Ppp1r3c	33468957	NP_058550.1	TRUE
3938	10116	rat	309513	Ppp1r3c	58865716	NP_001012072.1	TRUE
3938	10116	rat	100910671	LOC100910671	564333557	XP_006231374.1	FALSE
homology_group	tax_ID	species	gene_ID	gene_symbol	protein_ID	protein_acc	SCHype_cluster_49
20277	10090	mouse	20135	Rrm2	7106399	NP_033130.1	TRUE
20277	10116	rat	362720	Rrm2	71043760	NP_001020911.1	TRUE
20277	10116	rat	100359539	LOC100359539	564395146	XP_006255398.1	TRUE
